# Supplementary material for: Assessing the Impact of the Prostate Cancer Patient Empowerment Program (PC-PEP) on Relationship Satisfaction, Quality of Life, and Support Group Participation: A Randomized Clinical Trial
Source: Curr Oncol. 2024 Oct 21;31(10):6445–74. doi: 10.3390/curroncol31100479 (PMC11506086; doi:10.3390/curroncol31100479)
Supplement: Supplementary file 1 [file curroncol-31-00479-s001.zip]

Archive with 1 entries (1 files):
- curroncol-3221463-supplementary.pdf
